# Supplementary material for: Transient receptor potential vanilloid 4 (TRPV4) channels mediate pulmonary surfactant protein A and D secretion
Source: Am J Respir Cell Mol Biol. 2026 Feb 21;74(7):896–910. doi: 10.1093/ajrcmb/aanag023 (PMC13316927; doi:10.1093/ajrcmb/aanag023)
Supplement: aanag023_Supplementary_Data [file aanag023_supplementary_data.zip]

Archive with 3 entries (2 files):
- aanag023_Supplementary_Data/
- aanag023_Supplementary_Data/COI_Disclosure Red-2025-0459OC.pdf
- aanag023_Supplementary_Data/SupplementAlt260312.pdf
